# Supplementary material for: Parallel Optimal Calibration of Mixed-Format Items for Achievement Tests
Source: Psychometrika. 2024 Apr 15;89(3):903–28. doi: 10.1007/s11336-024-09968-3 (PMC11458722; doi:10.1007/s11336-024-09968-3)
Supplement: Supplementary file 2 — (zip 1 KB) [file 11336_2024_9968_MOESM2_ESM.zip]

Archive with 4 entries (4 files):
- des2PLparallel.xls
- des3PLparallel.xls
- desGP2parallel.xls
- desRealTestparallel.xls
