# Supplementary material for: Parallel Optimal Calibration of Mixed-Format Items for Achievement Tests
Source: Psychometrika. 2024 Apr 15;89(3):903–28. doi: 10.1007/s11336-024-09968-3 (PMC11458722; doi:10.1007/s11336-024-09968-3)
Supplement: Supplementary file 3 — (r 9 KB) [file 11336_2024_9968_MOESM3_ESM.r]

#######################################################################################################
### Simulations for OPTIC - OPImal Item Calibration
### 2024-03-10
### Supplementary material for publication:
### PARALLEL OPTIMAL CALIBRATION OF MIXED-FORMAT ITEMS FOR ACHIEVEMENT TESTS. Psychometrika.
#######################################################################################################

# NOTE: You must run the optimal design calculation for the 2PL or the 3PL model example first with code in OPTIC_v1_8_5.r
#       alternatively, read in the results from that provided in the dataset des2PLparallel.xls or des3PLparallel.xls into matrix des

##############################################################################################################
### run first following help functions
##############################################################################################################

# create startdesign respecting item groups
startdesign <- function(V, S, iig){
  I <- length(iig)
  G <- max(iig)
  startdes <- matrix(rep(0, I*V), ncol=V)
  while (min(rowSums(startdes))==0){
    startdes <- matrix(rep(0, I*V), ncol=V)
    for (v in 1:V){
      addgroups <- sample(1:G, S)
      for (g in addgroups){
        startdes[iig==g, v] <- 1
      }
    }
  }
  startdes
}

# 3PL-function
f3pl <- function(x, a, b, g){
  g + (1-g)/(1+exp(-a*(x-b)))
}

### Maximum Likelihood Estimation (MLE) for 3PL with known abilities
mle3pl <- function(xdata, ydata){
  # negative log-likelihood; to be minimized
  nll <- function(beta, x, y){
    n  <- length(x)
    p  <- f3pl(x, beta[1], beta[2], beta[3])
    # log likelihood; to avoid log(0), a small epsilon is added in the two logs; faster this way compared to adding it only in case of p=0 or 1-p=0
    nll0 <- -mean(y*log(p + 1e-99)+(1-y)*log(1-p + 1e-99))
    if (is.na(nll0)==TRUE) nll0 <- 1e9
    nll0
  }

  # MLE with Box-constrained quasi Newton method BFGS; restrictions a>=0, 0<=c<=1
  # Note that R uses a finite difference approximation for the gradient, since no gradient is explicitly given 
  mle <- optim(c(1, 0, 0.2), nll, x=xdata, y=ydata, lower=c(0, -Inf, 0), upper=c(Inf, Inf, 1), method="L-BFGS-B")
  if (mle$convergence != 0) message("Warning! Convergence not achieved!")
  list(par=mle$par, conv=mle$convergence)
}

N   <- 1600  # Number of examinees in simulated tests
sim <- 1000  # Number of repetitions for simulation study

##################
### simulations for V=40, I=60, S=9, N=1600, 2PL, OD (odes) and RD (rdes)
##################
## Chosen item types and assumed item parameters - 2PL model
I   <- 60;   V <- 40;   S <- 9
ity <- rep("2PL", I)
ip  <- cbind(rep(1, I), seq(-2, 2, length=I), rep(NA, I))
iig <- 1:I
G <- iig[length(iig)]
iti <- 0

# NOTE: run optimal design calculation for first 2PL-example or read in matrix des from file des2PLparallel.xls
odes <- des
set.seed(2024)
rdes <- startdesign(V=V, S=S, iig=iig) # randomly generated design with set seed 2024
set.seed(2024)
allresako <- allresbko <- allresakr <- allresbkr <- NULL
allresauo <- allresbuo <- allresaur <- allresbur <- NULL
for (s in 1:sim){
  theta    <- rnorm(N)
  thetaest <- theta + rnorm(N, sd=0.25)  # distorted abilities
  version  <- round(pnorm(theta)*V+0.5)
  dmat     <- odmat <- rdmat <- matrix(rep(NA, N*I), ncol=I)
  # Generate first complete datamatrix 1600x60 and apply then OD or RD (prop=9/60)
  for (i in 1:I){
    dmat[, i] <- rbinom(N, size=1, prob=1/(1+exp(-ip[i, 1]*(theta-ip[i, 2]))))
  }
  for (i in 1:I)
    for (j in 1:N){
      if (odes[i, version[j]]==1)  odmat[j, i] <- dmat[j, i]
      if (rdes[i, version[j]]==1)  rdmat[j, i] <- dmat[j, i]
  }
  # estimate item parameters, known or distorted abilities
  resao <- resbo <- resar <- resbr <- NULL
  for (i in 1:I){
    betahato <- glm(odmat[, i]~theta, family=binomial)$coef
    betahatr <- glm(rdmat[, i]~theta, family=binomial)$coef
    names(betahato) <- NULL
    names(betahatr) <- NULL
    ahato    <- betahato[2]
    bhato    <- -betahato[1]/betahato[2]
    ahatr    <- betahatr[2]
    bhatr    <- -betahatr[1]/betahatr[2]
    resao    <- c(resao, ahato)
    resbo    <- c(resbo, bhato)
    resar    <- c(resar, ahatr)
    resbr    <- c(resbr, bhatr)
  }
  allresako <- rbind(allresako, resao)
  allresbko <- rbind(allresbko, resbo)
  allresakr <- rbind(allresakr, resar)
  allresbkr <- rbind(allresbkr, resbr)
}

trimp <- 0.0
biasao <- biasbo <- biasar <- biasbr <- NULL
for (i0 in 1:I){
  biasao <- c(biasao, mean(allresako[, i0] - ip[i0, 1], trim=trimp))
  biasbo <- c(biasbo, mean(allresbko[, i0] - ip[i0, 2], trim=trimp))
  biasar <- c(biasar, mean(allresakr[, i0] - ip[i0, 1], trim=trimp))
  biasbr <- c(biasbr, mean(allresbkr[, i0] - ip[i0, 2], trim=trimp))
}

coa <- cob <- 0.6
dev.new(width=10, height=10, unit="cm")
parold <- par(mfrow=c(2, 2))
plot(1:I, pmax(-coa, pmin(coa, biasao)), ylim=c(-coa, coa), xlab="Item", ylab="bias (od, a)", pch=1+15*(biasao > coa)+15*(biasao < -coa))
abline(h=0, lty=2)
plot(1:I, pmax(-coa, pmin(coa, biasar)), ylim=c(-coa, coa), xlab="Item", ylab="bias (rd, a)", pch=1+15*(biasar > coa)+15*(biasar < -coa))
abline(h=0, lty=2)
plot(1:I, pmax(-cob, pmin(cob, biasbo)), ylim=c(-cob, cob), xlab="Item", ylab="bias (od, b)", pch=1+15*(biasbo > cob)+15*(biasbo < -cob))
abline(h=0, lty=2)
plot(1:I, pmax(-cob, pmin(cob, biasbr)), ylim=c(-cob, cob), xlab="Item", ylab="bias (rd, b)", pch=1+15*(biasbr > cob)+15*(biasbr < -cob))
abline(h=0, lty=2)
par(parold)

##################
### simulations for V=40, I=60, S=9, N=1600, 3PL, OD (odes) and RD (rdes)
##################
## Chosen item types and assumed item parameters - 3PL model
I   <- 60;   V <- 40;   S <- 9
ity <- rep("3PL", I)
ip  <- cbind(rep(1, I), seq(-2, 2, length=I), rep(0.2, I))
iig <- 1:I
G <- iig[length(iig)]
iti <- 0

# NOTE: run optimal design calculation for first 3PL-example or read in matrix des from file des3PLparallel.xls
# IMPORTANT: You need here a new matrix des - the optimal design for the 3PL case
odes <- des
set.seed(2024)
rdes <- startdesign(V=V, S=S, iig=iig) # randomly generated design with set seed 2024
set.seed(2024)
allresako <- allresbko <- allrescko <- allresakr <- allresbkr <- allresckr <- NULL
nonco <- noncr <- 0
for (s in 1:sim){
  theta    <- rnorm(N)
  thetaest <- theta + rnorm(N, sd=0.25)  # distorted abilities
  version  <- round(pnorm(theta)*V+0.5)
  dmat     <- odmat <- rdmat <- matrix(rep(NA, N*I), ncol=I)
  # Generate first complete datamatrix 1600x60 and apply then OD or RD (prop=9/60)
  for (i in 1:I){
    dmat[, i] <- rbinom(N, size=1, prob=ip[i, 3] + (1-ip[i, 3])/(1+exp(-ip[i, 1]*(theta-ip[i, 2]))))
  }
  for (i in 1:I)
    for (j in 1:N){
      if (odes[i, version[j]]==1)  odmat[j, i] <- dmat[j, i]
      if (rdes[i, version[j]]==1)  rdmat[j, i] <- dmat[j, i]
  }
  # estimate item parameters, known or distorted abilities
  resao <- resbo <- resco <- resar <- resbr <- rescr <- NULL
  for (i in 1:I){
    notmiss  <- (is.na(odmat[, i])==FALSE)
    mleruno  <- mle3pl(thetaest[notmiss], odmat[notmiss, i])
    if (mleruno$conv!=0){
      nonco    <- nonco+1
      betahato <- rep(NA, 3)
    } else betahato <- mleruno$par
    notmiss  <- (is.na(rdmat[, i])==FALSE)
    mlerunr  <- mle3pl(thetaest[notmiss], rdmat[notmiss, i])
    if (mlerunr$conv!=0){
      noncr    <- noncr+1
      betahatr <- rep(NA, 3)
    } else betahatr <- mlerunr$par
    if (0==0){
      ahato  <- betahato[1]
      bhato  <- betahato[2]
      chato  <- betahato[3]
      ahatr  <- betahatr[1]
      bhatr  <- betahatr[2]
      chatr  <- betahatr[3]
      resao  <- c(resao, ahato)
      resbo  <- c(resbo, bhato)
      resco  <- c(resco, chato)
      resar  <- c(resar, ahatr)
      resbr  <- c(resbr, bhatr)
      rescr  <- c(rescr, chatr)
    }
  }
  allresako <- rbind(allresako, resao)
  allresbko <- rbind(allresbko, resbo)
  allrescko <- rbind(allrescko, resco)
  allresakr <- rbind(allresakr, resar)
  allresbkr <- rbind(allresbkr, resbr)
  allresckr <- rbind(allresckr, rescr)
}
print(c("Non convergences:", nonco, noncr))

trimp <- 0.5     # proportion of exteme values to be trimmed away (0=usual mean, 0.5=median)
biasao <- biasbo <- biasco <- biasar <- biasbr <- biascr <- NULL
for (i0 in 1:I){
  biasao <- c(biasao, mean(allresako[, i0] - ip[i0, 1], trim=trimp, na.rm=TRUE))
  biasbo <- c(biasbo, mean(allresbko[, i0] - ip[i0, 2], trim=trimp, na.rm=TRUE))
  biasco <- c(biasco, mean(allrescko[, i0] - ip[i0, 3], trim=trimp, na.rm=TRUE))
  biasar <- c(biasar, mean(allresakr[, i0] - ip[i0, 1], trim=trimp, na.rm=TRUE))
  biasbr <- c(biasbr, mean(allresbkr[, i0] - ip[i0, 2], trim=trimp, na.rm=TRUE))
  biascr <- c(biascr, mean(allresckr[, i0] - ip[i0, 3], trim=trimp, na.rm=TRUE))
}

coa <- cob <- coc <- 0.6
dev.new(width=10, height=15, unit="cm")
parold <- par(mfrow=c(3, 2))
plot(1:I, pmax(-coa, pmin(coa, biasao)), ylim=c(-coa, coa), xlab="Item", ylab="bias (od, a)", pch=1+15*(biasao > coa)+15*(biasao < -coa))
abline(h=0, lty=2)
plot(1:I, pmax(-coa, pmin(coa, biasar)), ylim=c(-coa, coa), xlab="Item", ylab="bias (rd, a)", pch=1+15*(biasar > coa)+15*(biasar < -coa))
abline(h=0, lty=2)
plot(1:I, pmax(-cob, pmin(cob, biasbo)), ylim=c(-cob, cob), xlab="Item", ylab="bias (od, b)", pch=1+15*(biasbo > cob)+15*(biasbo < -cob))
abline(h=0, lty=2)
plot(1:I, pmax(-cob, pmin(cob, biasbr)), ylim=c(-cob, cob), xlab="Item", ylab="bias (rd, b)", pch=1+15*(biasbr > cob)+15*(biasbr < -cob))
abline(h=0, lty=2)
plot(1:I, pmax(-coc, pmin(coc, biasco)), ylim=c(-coc, coc), xlab="Item", ylab="bias (od, c)", pch=1+15*(biasco > coc)+15*(biasco < -coc))
abline(h=0, lty=2)
plot(1:I, pmax(-coc, pmin(coc, biascr)), ylim=c(-coc, coc), xlab="Item", ylab="bias (rd, c)", pch=1+15*(biascr > coc)+15*(biascr < -coc))
abline(h=0, lty=2)
par(parold)
