# Supplementary material for: Parallel Optimal Calibration of Mixed-Format Items for Achievement Tests
Source: Psychometrika. 2024 Apr 15;89(3):903–28. doi: 10.1007/s11336-024-09968-3 (PMC11458722; doi:10.1007/s11336-024-09968-3)
Supplement: Supplementary file 4 — (r 33 KB) [file 11336_2024_9968_MOESM4_ESM.r]

#######################################################################################################
### OPTIC - OPImal Item Calibration
### Computation of optimal calibration design for Swedish national tests åk 6 in mathematics 2022
### Models implemented:
### Rasch model (discrimination assumed to be known), 2PL, 3PL, and GPCM (for 2-point item, only)
### Version 1.8.5 - 2024-03-10
### Supplementary material for publication:
### PARALLEL OPTIMAL CALIBRATION OF MIXED-FORMAT ITEMS FOR ACHIEVEMENT TESTS. Psychometrika.
#######################################################################################################

# INSTRUCTIONS: Run first all functions until ### Preprocessing
# From there, run only selected parts for the model/setting of choice, see the instructions there!

# Partial information values generation for all models (currently, for Rasch, 2PL, 3PL, and GPCM (2-point))
# Note: factor after dnorm(x) is number of categories which belongs to infomation matrix. If only items with same number of categories 
# belong to test, the factor can be neglected for computing optimal designs. 
pinf <- function(ip, ity, V){
  a <- ip[, 1]
  b <- ip[, 2]
  c <- ip[, 3]
  I <- length(b)
  # Interval boundaries for versions (first at -Inf, last at Inf (problems for 3PL, therefore replaced by 4))
  z <- c(-Inf, qnorm(1:(V-1)/V), 4)

  # integration function for Rasch
  fr <- function(x, b) { 1/(1+exp(-x+b)) * (1-1/(1+exp(-x+b))) * dnorm(x)*2 }

  # integration functions for 2PL
  f11 <- function(x, a, b) { (1/(1+exp(-a*(x-b)))) * (1-(1/(1+exp(-a*(x-b))))) * ((x-b)^2) * dnorm(x)*1 }
  f12 <- function(x, a, b) { (1/(1+exp(-a*(x-b)))) * (1-(1/(1+exp(-a*(x-b))))) * (-a*(x-b)) * dnorm(x)*1 }
  f22 <- function(x, a, b) { (1/(1+exp(-a*(x-b)))) * (1-(1/(1+exp(-a*(x-b))))) * a^2 * dnorm(x)*1 }

  # integration functions for 3PL
  f   <- function(x, a, b, c) { (c+(1-c)*(1/(1+exp(-a*(x-b))))) * (1-(c+(1-c)*(1/(1+exp(-a*(x-b)))))) * dnorm(x)*1 }
  fA  <- function(x, a, b, c) { (x-b) * ((exp(a*(x-b))) / (c + exp(a*(x-b)))) }
  fB  <- function(x, a, b, c) { (-a*(exp(a*(x-b)))) / (c + exp(a*(x-b))) }
  fC  <- function(x, a, b, c) { (1+(exp(a*(x-b)))) / ((1-c) * (c + exp(a*(x-b)))) }
  a11 <- function(x, a, b, c) { f(x, a, b, c) * (fA(x, a, b, c))^2 }
  a12 <- function(x, a, b, c) { f(x, a, b, c) * fA(x, a, b, c) * fB(x, a, b, c) }
  a13 <- function(x, a, b, c) { f(x, a, b, c) * fA(x, a, b, c) * fC(x, a, b, c) }
  a22 <- function(x, a, b, c) { f(x, a, b, c) * (fB(x, a, b, c))^2 }
  a23 <- function(x, a, b, c) { f(x, a, b, c) * fB(x, a, b, c) * fC(x, a, b, c) }
  a33 <- function(x, a, b, c) { f(x, a, b, c) * (fC(x, a, b, c))^2 }

  # integration functions for GP2 (a=discrimination, parameters d1 and d2 belong to parametrisation a*i*theta+d_i)
  pi1 <- function(x, a, d1, d2) {   exp(a*x+d1)/(1+exp(a*x+d1)+exp(a*2*x+d2)) }
  pi2 <- function(x, a, d1, d2) { exp(a*2*x+d2)/(1+exp(a*x+d1)+exp(a*2*x+d2)) }
  g11 <- function(x, a, d1, d2) { x^2*(pi1(x, a, d1, d2)+4*pi2(x, a, d1, d2)-(pi1(x, a, d1, d2)+2*pi2(x, a, d1, d2))^2) * dnorm(x)*2 }
  g12 <- function(x, a, d1, d2) { x*(pi1(x, a, d1, d2)-pi1(x, a, d1, d2)*(pi1(x, a, d1, d2)+2*pi2(x, a, d1, d2))) * dnorm(x)*2 }
  g13 <- function(x, a, d1, d2) { x*(2*pi2(x, a, d1, d2)-pi2(x, a, d1, d2)*(pi1(x, a, d1, d2)+2*pi2(x, a, d1, d2))) * dnorm(x)*2 }
  g22 <- function(x, a, d1, d2) { pi1(x, a, d1, d2)*(1-pi1(x, a, d1, d2)) * dnorm(x)*2 }
  g23 <- function(x, a, d1, d2) { -pi1(x, a, d1, d2)*pi2(x, a, d1, d2) * dnorm(x)*2 }
  g33 <- function(x, a, d1, d2) { pi2(x, a, d1, d2)*(1-pi2(x, a, d1, d2)) * dnorm(x)*2 }

  piv11 <- piv12 <- piv13 <- piv22 <- piv23 <- piv33 <- matrix(rep(0, I*V), ncol=V)
  for (i in 1:I){
    for (v in 1:V){
      if (ity[i]=="1PL"){
        piv11[i, v] <- integrate(fr, b=b[i], lower=z[v], upper=z[v+1])$value
        # Note: other piv-matrices are imputed as 0s for faster handling in ocrit function
      }
      if (ity[i]=="2PL"){ 
        piv11[i, v] <- integrate(f11, a=a[i], b=b[i], lower=z[v], upper=z[v+1])$value
        piv12[i, v] <- integrate(f12, a=a[i], b=b[i], lower=z[v], upper=z[v+1])$value
        piv22[i, v] <- integrate(f22, a=a[i], b=b[i], lower=z[v], upper=z[v+1])$value
      }
      if (ity[i]=="3PL"){ 
        piv11[i, v] <- integrate(a11, a=a[i], b=b[i], c=c[i], lower=z[v], upper=z[v+1])$value
        piv12[i, v] <- integrate(a12, a=a[i], b=b[i], c=c[i], lower=z[v], upper=z[v+1])$value
        piv13[i, v] <- integrate(a13, a=a[i], b=b[i], c=c[i], lower=z[v], upper=z[v+1])$value
        piv22[i, v] <- integrate(a22, a=a[i], b=b[i], c=c[i], lower=z[v], upper=z[v+1])$value
        piv23[i, v] <- integrate(a23, a=a[i], b=b[i], c=c[i], lower=z[v], upper=z[v+1])$value
        piv33[i, v] <- integrate(a33, a=a[i], b=b[i], c=c[i], lower=z[v], upper=z[v+1])$value
      }
      if (ity[i]=="GP2"){
        # check carefully how your model used for obtaining guessed values is parametrisised; 
        # we assume that 1, exp(a*(theta-b1)), exp(a*(2*theta-b1-b2)) was used for the guessed item parameters,
        # but in this optic program, we use parametrisation 1, exp(a*theta+d1), exp(a*2*theta+d2) for optimisation;
        # therefore the re-parametrisation from b=b1 and c=b2 to d1 and d2 below 
        piv11[i, v] <- integrate(g11, a=a[i], d1=-a[i]*b[i], d2=-a[i]*(b[i]+c[i]), lower=z[v], upper=z[v+1])$value
        piv12[i, v] <- integrate(g12, a=a[i], d1=-a[i]*b[i], d2=-a[i]*(b[i]+c[i]), lower=z[v], upper=z[v+1])$value
        piv13[i, v] <- integrate(g13, a=a[i], d1=-a[i]*b[i], d2=-a[i]*(b[i]+c[i]), lower=z[v], upper=z[v+1])$value
        piv22[i, v] <- integrate(g22, a=a[i], d1=-a[i]*b[i], d2=-a[i]*(b[i]+c[i]), lower=z[v], upper=z[v+1])$value
        piv23[i, v] <- integrate(g23, a=a[i], d1=-a[i]*b[i], d2=-a[i]*(b[i]+c[i]), lower=z[v], upper=z[v+1])$value
        piv33[i, v] <- integrate(g33, a=a[i], d1=-a[i]*b[i], d2=-a[i]*(b[i]+c[i]), lower=z[v], upper=z[v+1])$value
      }
    }
  }
  list(v11=piv11, v12=piv12, v13=piv13, v22=piv22, v23=piv23, v33=piv33)
}

# computes the D- or A-criterion value for design des
ocrit <- function(piv, ity, des, oc="D", eachitem=FALSE, eachpar=FALSE){
  # item information values
  iiv11 <- rowSums(des*piv$v11)
  iiv12 <- rowSums(des*piv$v12)
  iiv13 <- rowSums(des*piv$v13)
  iiv22 <- rowSums(des*piv$v22)
  iiv23 <- rowSums(des*piv$v23)
  iiv33 <- rowSums(des*piv$v33)
  # imputation which do not change D- and A-optimality
  iiv22[(ity=="1PL")] <- 1
  iiv33[(ity=="1PL" | ity=="2PL")] <- 1
  # item criterion values (D-optimality)
  if (oc=="D")  icv  <- iiv11*iiv22*iiv33+2*iiv12*iiv23*iiv13-iiv11*iiv23^2-iiv22*iiv13^2-iiv33*iiv12^2  # faster than using det-function
  if (oc=="A")  icv  <- iiv11+iiv22+iiv33
  icv1 <- icv*(icv>0)+(1e-30)*(icv<=0)    # to handle numerical instabilities which lead to det<0
  if (eachpar) res <- cbind(iiv11, iiv22, iiv33) else {
    if (eachitem) res <- log(icv1) else res <- sum(log(icv1))
  }
  res
}

# computes the D- or A-criterion value with random allocation of items to examinees
#    each item will be allocated with proportion/probability 'prop' to each examinee; the value prop need to be
#    chosen sensibly outside of this function. If a fixed number of items S per version is required, prob=S/I is meaningful.
ocritrand <- function(piv, ity, oc="D", eachitem=FALSE, eachpar=FALSE, prop){
  # item information values
  iiv11 <- prop * rowSums(piv$v11)
  iiv12 <- prop * rowSums(piv$v12)
  iiv13 <- prop * rowSums(piv$v13)
  iiv22 <- prop * rowSums(piv$v22)
  iiv23 <- prop * rowSums(piv$v23)
  iiv33 <- prop * rowSums(piv$v33)
  # imputation which do not change D- and A-optimality
  iiv22[(ity=="1PL")] <- 1
  iiv33[(ity=="1PL" | ity=="2PL")] <- 1
  # item criterion values (D-optimality)
  if (oc=="D")  icv  <- iiv11*iiv22*iiv33+2*iiv12*iiv23*iiv13-iiv11*iiv23^2-iiv22*iiv13^2-iiv33*iiv12^2  # faster than using det-function
  if (oc=="A")  icv  <- iiv11+iiv22+iiv33
  icv1 <- icv*(icv>0)+(1e-30)*(icv<=0)      # to handle numerical instabilities which lead to det<0
  if (eachpar) res <- cbind(iiv11, iiv22, iiv33) else {
    if (eachitem) res <- log(icv1) else res <- sum(log(icv1))
  }
  res
}
 
# penalty function for too long time in versions
penalty <- function(des, iti, ttt){
  timediff   <- iti %*% des - ttt[1]
  accepttime <- ttt[2]-ttt[1]
  mean(timediff*(timediff>0) + timediff^2*(timediff>accepttime))
}

# create a design matrix from a design sequence (used for startdesign)
createdm <- function(ds, I, S){
  V <- length(ds)
  design <- matrix(rep(0, I*V), ncol=V) 
  for (v in 1:length(ds)){
    design[ds[v]:(ds[v]+S-1), v] <- 1
  }
  design
}

# Plot D-optimal design; three different styles (types)
plotdes <- function(ity, des, xtext="Version", ytext="Item", type=1){
  V    <- dim(des)[2]
  I    <- dim(des)[1]
  plot(c(0, V+1), c(0, I+1), type="n", xlab=xtext, ylab=ytext, las=1)
  for (i in 1:I){
    for (v in 1:V){
      if (type==1){
        pchv <- 1
        cexv <- 1
      }
      if (type==2){
        pchv <- des[i, v]*(1*(ity[i]=="2PL")+16*(ity[i]=="3PL")+16*(ity[i]=="GP2"))
        cexv <- des[i, v]*((ity[i]=="2PL")+1.1*(ity[i]=="3PL")+0.6*(ity[i]=="GP2"))
      }
      if (type==3){
        pchv <- des[i, v]*(2*(ity[i]=="2PL")+3*(ity[i]=="3PL")+4*(ity[i]=="GP2"))
        cexv <- 1
      }
      points(v, i, col=des[i, v]*(1+(ity[i]=="2PL")+2*(ity[i]=="3PL")+3*(ity[i]=="GP2")), pch=pchv, cex=cexv, lwd=2)
    }
  }
  NULL
}

# create startdesign respecting item groups
startdesign <- function(V, S, iig){
  I <- length(iig)
  G <- max(iig)
  startdes <- matrix(rep(0, I*V), ncol=V)
  while (min(rowSums(startdes))==0){
    startdes <- matrix(rep(0, I*V), ncol=V)
    for (v in 1:V){
      addgroups <- sample(1:G, S)
      for (g in addgroups){
        startdes[iig==g, v] <- 1
      }
    }
  }
  startdes
}

### Optimisation with simulated annealing algorithm
# des = starting design for the algorithm, IxV-matrix of 0's and 1's fulfilling requirement of S 1's per version (column)
# ip  = item parameters (first column=discrimination, second column=difficulties, in Rasch or 2PL model)
# ity = item type vector ("1PL", "2PL", "3PL", "GP2" (GPCM with 2 points) are possible)
# iig = group number for items; iig=0 (default) means non-existence of item groups 
# iti = estimated time in minutes needed for item; iti=0 (default) requires a fixed number of items S in each version
# ttt = target time for test in minutes (ideal value, upper bound)
# pf  = penalty factor, for longer duration of single versions than the allowed ttt[1]
# oc  = optimality criterion, either "D" or "A"
### technical parameters for simulated annealing algorithm
# temp    = starting temperature
# cooling = cooling factor from one outer iteration to the next, needs to be between 0 and 1, cooling^(oin-1) is the temperature in the final outer iteration
# oin     = number of outer iterations (with decreasing temperature); the corresponding parameter is called tmax in the optim-function
# iin     = number of inner iterations (with constant temperature)
### 
simann <- function(des, ip, ity, iig=0, iti=0, pf=1, ttt=c(60, 69), oc="D", temp=1, cooling=0.84, oin=50, iin=100000){
  V     <- dim(des)[2]
  I     <- dim(des)[1]
  if (iig[1]==0) iig <- 1:I  # default is that no item groups exist and no item requires that another specific item is included in the version as well
  if (iti[1]==0){ iti <- rep(1, I);  ttt <- c(S, S) }  # default is that each version has S items, exactly 
  iigm  <- c(0, iig[1:I-1])
  iigs  <- (1:I)[iig>iigm]   # intem numbers where a new group starts (usually, part a of problems)
  G     <- length(iigs)      # number of item groups
  # IxV-matrix with partial information values:
  piv   <- pinf(ip, ity, V)
  # sample new candidate design sequence in the neighbourhood of ds
  gold  <- ocrit(piv, ity, des, oc=oc) - pf * penalty(des, iti, ttt)
  tds   <- des
  plotdes(ity, tds)
  title("Starting design")
  ctemp <- temp
  for (oiter in 1:oin){
    chco  <- 0 # change counter
    chcod <- 0 # change counter for double change
    for (iiter in 1:iin){
      ve  <- sample(1:V, 1)                                       # Version for first exchange
      groupind <- tds[iigs, ve]
      ir  <- sample(1:G, 2, prob=groupind)                        # Item group(s) to be removed from first version
      ia  <- sample(1:G, 2, prob=(1-groupind))                    # Item group(s) to be added to first version
      # cds removes 1 and adds 1 item group; cds12 removes 1 and adds 2 item groups; cds21 removes 2 and adds 1 item group
      # cds is first choice; cds12, cds21 are used instead if their time closer to target time than cds 
      cds <- tds
      cds[iig==ir[1], ve] <- 0
      cds[iig==ia[1], ve] <- 1
      cds12 <- cds21 <- cds
      cds21[iig==ir[2], ve] <- 0
      cds12[iig==ia[2], ve] <- 1
      tt   <- sum(cds[, ve] * iti)
      tt21 <- sum(cds21[, ve] * iti)
      tt12 <- sum(cds12[, ve] * iti)
      if (abs(tt-ttt[1])>abs(tt21-ttt[1]) || tt>ttt[2]){
        cds <- cds21
        tt  <- tt21
      }
      if (abs(tt-ttt[1])>abs(tt12-ttt[1]) && tt12<ttt[2]){
        cds <- cds12
        tt  <- tt12
      }
      gcand <- ocrit(piv, ity, cds, oc=oc) - pf * penalty(cds, iti, ttt)
      # check if  criterion is better, if a second exchange can be done where the item group is back-changed in another version
      cdf  <- FALSE
      prve <- (1-tds[iigs[ir[1]], ])*tds[iigs[ia[1]], ]
      if (max(prve)>0){
        vs   <- sample(1:V, 1, prob=prve)  # Version for second exchange (where item groups are exchanged back)
        cdsd <- cds
        cdsd[iig==ia[1], vs] <- 0
        cdsd[iig==ir[1], vs] <- 1
        cdsd12 <- cdsd21 <- cdsd
        groupindd <- cdsd[iigs, vs]
        ir[2] <- sample(1:G, 1, prob=(1-groupindd))               # Second item group to be added to second version
        ia[2] <- sample(1:G, 1, prob=groupindd)                   # Second item group to be removed from second version
        cdsd21[iig==ia[2], vs] <- 0
        cdsd12[iig==ir[2], vs] <- 1
        tt   <- sum(cdsd[, vs] * iti)
        tt21 <- sum(cdsd21[, vs] * iti)
        tt12 <- sum(cdsd12[, vs] * iti)
        if (abs(tt-ttt[1])>abs(tt21-ttt[1]) || tt>ttt[2]){
          cdsd <- cdsd21
          tt   <- tt21
        }
        if (abs(tt-ttt[1])>abs(tt12-ttt[1]) && tt12<ttt[2]){
          cdsd <- cdsd12
          tt   <- tt12
        }
        gcandd <- ocrit(piv, ity, cdsd, oc=oc) - pf * penalty(cdsd, iti, ttt)
        # the following condition in the if-statement should not happen, but is here for error tracking purposes
        if (is.na(gcandd) || is.na(gcand)) {  message("Error! Both gcandd and gcand are NA.")  }
        if (gcandd > gcand){
          cds   <- cdsd
          gcand <- gcandd
          cdf   <- TRUE
        }
      }
      # compute acceptance probability h
      h <- exp((gcand-gold)/ctemp)
      # accept or reject candidate
      if (!is.na(h) && h>runif(1)){
        tds  <- cds
        gold <- gcand
        if (cdf==TRUE) chcod <- chcod+1  else  chco <- chco+1 
      }
    }
    gocrit <- ocrit(piv, ity, tds, oc=oc) 
    gpenal <- penalty(tds, iti, ttt)
    print(round(c(oiter, ctemp, chco, chcod, gold, gocrit, gpenal), 4))
    if (oiter %% 10 == 0) {
      plotdes(ity, tds)
      title(paste("Design after", oiter*iin, "iterations"))
    }
    ctemp <- ctemp*cooling
  }
  print(gold)
  tds
}

######################################################################################
### Preprocessing
### below follow different scenarios 
### Examples with 60 items 
###   2PL, 3PL, GPCM (2 point), Mixed (Rasch and 2PL), Mixed (2PL and 3PL), 3PL with item groups
###   then the real 2022 May/June-pretesting with 85 items
### choose ONLY ONE of these code-blocks starting with ## and run it;
### go then to the line with: ### Running the simulated annealing algorithm
### and run then the simulated annealing (NOTE: this may take 30-90 minutes, depending on your hardware);
### the intention of the postprocessing code is that one chooses only parts of it which create the needed output 
######################################################################################

## Chosen item types and assumed item parameters - 2PL model
I   <- 60;   V <- 40;   S <- 9
ity <- rep("2PL", I)
ip  <- cbind(rep(1, I), seq(-2, 2, length=I), rep(NA, I))
iig <- 1:I
G <- iig[length(iig)]
iti <- 0

## Chosen item types and assumed item parameters - 3PL model
I   <- 60;   V <- 40;   S <- 9
ity <- rep("3PL", I)
ip  <- cbind(rep(1, I), seq(-2, 2, length=I), rep(0.2, I))
iig <- 1:I
G <- iig[length(iig)]
iti <- 0

## Chosen item types and assumed item parameters - Generalized partial credit model for 0-1-2-item
I   <- 60;   V <- 40;   S <- 9
ity <- rep("GP2", I)
ip  <- cbind(rep(1, I), seq(-1.5, 2, length=I), seq(-2, 1.5, length=I))
iig <- 1:I
G <- iig[length(iig)]
iti <- 0

## Chosen item types and assumed item parameters - Generalized partial credit model for 0-1-2-item; theoretical situation with b2-b1 and a large
I   <- 60;   V <- 40;   S <- 9
ity <- rep("GP2", I)
ip  <- cbind(rep(1.5, I), seq(-2, 0, length=I), seq(0, 2, length=I))
iig <- 1:I
G <- iig[length(iig)]
iti <- 0

## Chosen item types and assumed item parameters - Mixed 2PL and 3PL model
I   <- 60;   V <- 40;   S <- 9
ity <- rep(c("2PL", "3PL"), I/2)
ip  <- cbind(rep(1, I), seq(-2, 2, length=I), rep(c(NA, 0.2), I/2))
iig <- 1:I
G <- iig[length(iig)]
iti <- 0

## 85 items for May/June 2022 testing; 2PL, 3PL, and GPCM (2 points) items
# fromitems are the placement in 2021-precalibration, e.g. 5_6b is version 5, problem 6, part b
# fromvers is the version in 2021-precalibration (should correspond to first part of fromitems, but numeric)
# ity item types; iig item groups
# ip item parameters are based on estimates in 2021-precalibration
#    b-values for items 2_6, 4_2, 4_7 reduced with 0.3 since they became easier (corresponding to around 8% more correct solutions)
#    item 6_3 was rated at 0 and 2 only; the estimated b-value for the 2PL case was used with +-1 for b1 and b2 which imposes 2.7% 
#    probability to obtain 1 point
#    The estimated a-parameters for 10_2a1 and 10_2a2 where large and they were capped at 5
# iti assumed item times needed for item groups in minutes; time assigned to first item in group - the other items in groups are set to 0
I <- 85
V <- 20
itemname <- c("su_np6_optic_22u2_sust_001", "su_np6_optic_22u2_sust_003", "su_np6_optic_22u2_sust_005", "su_np6_optic_22u2_sust_006", "su_np6_optic_22u2_sust_007", "su_np6_optic_22u2_sust_022", "su_np6_optic_22u2_sust_002a", "su_np6_optic_22u2_sust_002b", "su_np6_optic_22u2_sust_024a", "su_np6_optic_22u2_anny_001a", "su_np6_optic_22u2_anny_001b", "su_np6_optic_22u2_anny_003", "su_np6_optic_22u2_anny_007", "su_np6_optic_22u2_anny_008", "su_np6_optic_22u2_anny_010", "su_np6_optic_22u2_anny_009", "su_np6_optic_22u2_anny_006a", "su_np6_optic_22u2_anny_006b", "su_np6_optic_22u2_anny_006c", "su_np6_optic_22u2_sust_020", "su_np6_optic_22u2_sust_018", "su_np6_optic_22u2_sust_014a", "su_np6_optic_22u2_sust_014b", "su_np6_optic_22u2_anny_035", "su_np6_optic_22u2_anny_036", "su_np6_optic_22u2_anny_038", "su_np6_optic_22u2_anny_039", "su_np6_optic_22u2_anny_040", "su_np6_optic_22u2_anny_034a", "su_np6_optic_22u2_anny_025", "su_np6_optic_22u2_anny_028", "su_np6_optic_22u2_anny_030a", "su_np6_optic_22u2_anny_030b", "su_np6_optic_22u2_anny_031", "su_np6_optic_22u2_anny_032", "su_np6_optic_22u2_anny_026a", "su_np6_optic_22u2_anny_026b", "su_np6_optic_22u2_anny_029a", "su_np6_optic_22u2_anny_029b", "su_np6_optic_22u2_join_003", "su_np6_optic_22u2_join_004", "su_np6_optic_22u2_join_005", "su_np6_optic_22u2_join_007", "su_np6_optic_22u2_join_008a", "su_np6_optic_22u2_join_008b", "su_np6_optic_22u2_join_008c", "su_np6_optic_22u2_join_009a", "su_np6_optic_22u2_join_009b", "su_np6_optic_22u2_join_009c", "su_np6_optic_22u2_join_011", "su_np6_optic_22u2_join_012", "su_np6_optic_22u2_join_013", "su_np6_optic_22u2_join_014", "su_np6_optic_22u2_join_016", "su_np6_optic_22u2_anny_044", "su_np6_optic_22u2_anny_043", "su_np6_optic_22u2_anny_045a", "su_np6_optic_22u2_anny_045b", "su_np6_optic_22u2_anny_048", "su_np6_optic_22u2_anny_046a", "su_np6_optic_22u2_anny_046b", "su_np6_optic_22u2_anny_046c", "su_np6_optic_22u2_anny_049a", "su_np6_optic_22u2_anny_049b", "su_np6_optic_22u2_sust_010a", "su_np6_optic_22u2_sust_010b", "su_np6_optic_22u2_sust_010c", "su_np6_optic_22u2_join_031", "su_np6_optic_22u2_anny_075", "su_np6_optic_22u2_anny_056", "su_np6_optic_22u2_anny_069a", "su_np6_optic_22u2_anny_069b", "su_np6_optic_22u2_anny_084a", "su_np6_optic_22u2_anny_084b", "su_np6_optic_22u2_anny_051", "su_np6_optic_22u2_anny_058", "su_np6_optic_22u2_anny_077", "su_np6_optic_22u2_anny_068", "su_np6_optic_22u2_anny_082", "su_np6_optic_22u2_anny_079", "su_np6_optic_22u2_anny_063", "su_np6_optic_22u2_anny_083", "su_np6_optic_22u2_anny_062a", "su_np6_optic_22u2_anny_062b", "su_np6_optic_22u2_anny_062c")
fromitem <- c(
"1_1", "1_3", "1_5", "1_6", "1_7", "1_9", "1_2a", "1_2b", "1_8a",
"2_1a", "2_1b", "2_3", "2_6", "2_7", "2_8", "2_9", "2_10a", "2_10b", "2_10c",
"3_6", "3_8", "3_1a", "3_1b",
"4_2", "4_3", "4_5", "4_6", "4_7", "4_1a",
"5_1", "5_4", "5_6a", "5_6b", "5_7", "5_8", "5_2a", "5_2b", "5_5a", "5_5b",
"6_2", "6_3", "6_4", "6_6", "6_7a", "6_7b", "6_7c", 
"7_1a", "7_1b", "7_1c", "7_3", "7_4", "7_5", "7_6", "7_8",
"8_1", "8_2", "8_3a", "8_3b", "8_6", "8_4a", "8_4b", "8_4c", "8_7a", "8_7b",
"10_2a1", "10_2a2", "10_2b", 
"13_6",
"16_2", "16_3", "16_1a", "16_1b", "16_7a", "16_7b",
"17_1", "17_2", "!7_3", "17_5", "17_8", "17_10",
"18_8", "18_10", "18_4a", "18_4b", "18_4c")
fromvers <- c(rep(1, 9), rep(2, 10), rep(3, 4), rep(4, 6), rep(5, 10), rep(6, 7), rep(7, 8), rep(8, 10), rep(10, 3), 13, rep(16, 6), rep(17, 6), rep(18, 5))
ity <- c(
"2PL", "2PL", "GP2", "2PL", "3PL", "GP2", "2PL", "2PL", "2PL", 
"2PL", "2PL", "2PL", "GP2", "GP2", "2PL", "GP2", "2PL", "2PL", "2PL",
"GP2", "GP2", "2PL", "2PL",
"GP2", "2PL", "GP2", "2PL", "GP2", "2PL",
"GP2", "2PL", "2PL", "2PL", "GP2", "2PL", "2PL", "2PL", "2PL", "2PL",
"GP2", "GP2", "2PL", "2PL", "2PL", "2PL", "2PL",
"2PL", "2PL", "2PL", "2PL", "3PL", "2PL", "2PL", "2PL", 
"3PL", "2PL", "2PL", "2PL", "2PL", "2PL", "2PL", "2PL", "2PL", "2PL", 
"2PL", "2PL", "2PL",
"3PL",
"3PL", "2PL", "2PL", "2PL", "2PL", "2PL",
"3PL", "3PL", "2PL", "GP2", "2PL", "3PL",
"GP2", "3PL", "2PL", "2PL", "2PL")
iig <- c(1:7, 7:9, 9:15, 15, 15:18, 18:27, 27:30, 30:31, 31:36, 36, 36:37, 37, 37:45, 45:47, 47, 47:48, 48:49, 49, 49:53, 53:54, 54:63, 63, 63)
G   <- iig[length(iig)]
ip  <- matrix(c(
1.348,  0.454,  NA,
1.501,  0.983,  NA,
0.889,  1.415, -1.636,
2.178,  0.332,  NA,
0.744,  1.289,  0.001,
0.829,  0.269, -0.196,
1.444, -0.905,  NA,
2.097, -0.072,  NA,
0.822,  0.720,  NA,

1.511, -0.232,  NA,
1.375,  1.245,  NA,
1.708, -0.128,  NA,
1.047, -0.035-0.3, -0.843-0.3,
1.312, -0.411, -1.084,
1.478,  0.557,  NA,
1.708,  1.705,  0.851,
1.822, -1.632,  NA,
2.046, -0.686,  NA,
2.009,  0.359,  NA,

0.911,  2.236, -1.967,
1.226, -0.088,  0.443,
0.919, -2.092,  NA,
0.982,  1.129,  NA,

1.505,  1.004-0.3,  0.090-0.3,
1.695,  0.079,  NA,
0.994,  0.011, -0.407,
1.938, -0.895,  NA,
1.496,  0.323-0.3,  0.109-0.3,
0.224,  3.047,  NA,

0.965,  0.548, -1.466,
1.024, -0.417,  NA,
1.684, -0.905,  NA,
1.593, -0.454,  NA,
1.211,  1.112,  0.465,
1.752,  0.411,  NA,
0.682, -2.431,  NA,
0.928,  0.205,  NA,
3.234, -0.233,  NA,
2.756, -0.072,  NA,

0.924,  2.827, -0.205,
1.982,  0.773+1,  0.773-1,
1.078, -0.998,  NA,
2.033,  1.556,  NA,
1.793, -0.036,  NA,
2.629,  0.039,  NA,
2.981,  0.468,  NA,

1.561, -3.134,  NA,
1.454, -1.656,  NA,
1.161, -0.692,  NA,
2.143, -0.083,  NA,
2.541, -0.775,  0.274,
1.709, -1.521,  NA,
3.883, -1.302,  NA,
0.748,  1.126,  NA,

1.883,  1.035,  0.246,
1.086, -1.465,  NA,
2.229,  0.082,  NA,
2.014,  0.250,  NA,
1.077, -0.500,  NA,
1.480, -1.877,  NA,
2.931, -0.438,  NA,
2.289, -0.325,  NA,
0.771,  0.723,  NA,
1.006,  0.057,  NA,

min(8.660, 5), -0.162,  NA,
min(12.288, 5), -0.128, NA,
3.417,  0.372,  NA,

0.753,  0.721,  0.001,

1.925, -0.280,  0.001,
1.307,  0.590,  NA,
1.305, -1.642,  NA,
1.362, -0.901,  NA,
1.595, -1.951,  NA,
1.482, -1.341,  NA,

2.337,  0.807,  0.292,
4.972,  0.657,  0.426,
1.482,  1.092,  NA,
0.675,  2.023, -2.625,
1.121,  0.412,  NA,
0.147, 14.163,  0.001,

0.942,  1.168, -1.184,
1.005, -1.610,  0.003,
1.472, -1.416,  NA,
0.902, -2.298,  NA,
0.662, -2.291,  NA 
), ncol=3, byrow=TRUE)

iti <- c(2, 3, 5, 5, 3, 3, 5, 0, 5, 3, 0, 3, 5, 2, 3, 3, 3, 0, 0, 8, 5, 3, 0, 8, 
3, 2, 2, 5, 2, 2, 5, 3, 0, 3, 5, 3, 0, 3, 0, 8, 5, 3, 5, 5, 0, 0, 3, 0, 0, 3, 3,
2, 2, 5, 2, 2, 3, 0, 2, 3, 0, 0, 5, 0, 5, 0, 0, 2, 2, 3, 2, 0, 3, 0, 2, 2, 3, 5, 
3, 5, 5, 3, 5, 0, 0)

# Total target time is 40 minutes for whole test
tttime <- 40
S      <-  9   # just used here for creating a starting design 

### Running the simulated annealing algorithm
# NOTE: running the algorithm may take 30-90 minutes, depending on your hardware
# NOTE: for the illustrative 2PL, 3PL, and GPCM examples in the paper (Figure 2), the result of the optimisation is saved in the datasets
#       des2PLparallel.xls, des3PLparallel.xls, desGP2parallel.xls. Instead of running the following algorithm, you could read in the design directly.
#       Read in with: des <- read.table(file="... .xls", header=TRUE, sep="\t") 
# graphical output shown during computing shows the progress of the actual computed best design after each 10 outer iterations
# text output shows (outer) iteration number 1, 2, ..., oin; then temperature of sim.ann.alg., then two counts of exchanges done; 
# then two optimality criteria; and penalty
# NOTE: a stochastic optimization algorithm is used here which implies that results might not exactly the same when rerunning!
#       possibility to standardize: set.seed(2024)

startdes <- startdesign(V, S, iig)   # create startdesign respecting item groups
dev.new(width=15, height=10, unit="cm")
oldpar <- par(mfrow=c(2, 5))
des    <- simann(startdes, ip=ip, ity=ity, iig=iig, iti=iti, pf=10, ttt=c(tttime, tttime+5), oc="D", temp=1, cooling=sqrt(0.84), oin=90, iin=100000)
par(oldpar)


### Postprocessing

# Plot Optimal design
# For panels in Figures 2, 4, 9
dev.new(width=4, height=6, unit="cm")
oldpar <- par(mfrow=c(1, 1))
plotdes(ity, des, type=1)
par(oldpar)

# Compare with random design
# Results in Table 1
if (iti[1]==0) prop <- S/I else prop <- tttime/sum(iti)  # average proportion examinees calibrating an item, either fixed length case (iti[1]=0) or target time case
piv     <- pinf(ip, ity, V)
rDcrit  <- ocritrand(piv, ity, prop=prop, oc="D")   # randomly allocating items to examinees without version restriction
oDcrit  <- ocrit(piv, ity, des, oc="D")
parnum  <- sum(ity=="1PL")+2*sum(ity=="2PL")+3*sum(ity=="3PL")+3*sum(ity=="GP2")   # total number of parameters in the model
# D-efficiency vs. random design
exp(oDcrit - rDcrit)^(1/parnum)

# Compare effect on individual items
rDcrit  <- ocritrand(piv, ity, oc="D", eachitem=TRUE, prop=prop)
oDcrit  <- ocrit(piv, ity, des, oc="D", eachitem=TRUE)
vnp     <- 1.0*(ity=="1PL") + 2.0*(ity=="2PL") + 3.0*(ity=="3PL") + 3.0*(ity=="GP2")
itynum  <- 1.0*(ity=="1PL") + 2.0*(ity=="2PL") + 3.0*(ity=="3PL") + 4.0*(ity=="GP2")
releff  <- exp(oDcrit - rDcrit)^(1/vnp)

# Efficiencies by item type
# For calculating results in Table 2 and 4
exp(mean(log(releff[ity=="2PL"])))
exp(mean(log(releff[ity=="3PL"])))
exp(mean(log(releff[ity=="GP2"])))

# Plot criterion values per item
# For Figure 5b, when mixed 2PL & 3PL model was run (for non-mixed item types, make a change as described below)
dev.new(width=15, height=10, unit="cm")
oldpar <- par(mfrow=c(1, 1))
plot(c(1, I), c(min(c(rDcrit, oDcrit)), max(c(rDcrit, oDcrit))), type="n", xlab="Item number", ylab="log criterion value", las=1)
points(1:I, oDcrit, col=itynum, pch=itynum, lwd=2)
points(1:I, rDcrit, col=1, pch=itynum, lwd=2)
#lines(1:I, rDcrit, col=1, pch=1)                    # For models with a single item type (no such plot included in publication)
lines(1:(I/2)*2-1, rDcrit[ity=="2PL"], col=1, pch=1) # For mixed format 2PL & 3PL
lines(1:(I/2)*2, rDcrit[ity=="3PL"], col=1, pch=1)   # For mixed format 2PL & 3PL
par(oldpar)

# Plot relative efficiencies by item
# For Figure 3
dev.new(width=15, height=10, unit="cm")
oldpar <- par(mfrow=c(1, 1))
plot(1:I, releff, type="p", ylim=c(min(c(releff, 1)), max(c(releff, 1))), xlab="Item number", ylab="relative efficiency optimal vs. random", log="y", pch=2, las=1, lwd=2, col=itynum)
abline(h=1, lty=2)
par(oldpar)

# Compare effect on individual items
# For Figure 10
rDcrit  <- ocritrand(piv, ity, oc="D", eachpar=TRUE, prop=prop)
oDcrit  <- ocrit(piv, ity, des, oc="D", eachpar=TRUE)
itynum  <- 1.0*(ity=="1PL") + 2.0*(ity=="2PL") + 3.0*(ity=="3PL") + 4.0*(ity=="GP2")
releff  <- oDcrit / rDcrit
# Plot relative efficiencies by parameter
dev.new(width=15, height=10, unit="cm")
oldpar <- par(mfrow=c(1, 1))
 sset <- 1:I
 #sset <- (1:(I/2))*2-1  # 2PL-items only for mixed 2/3PL model
 #sset <- (1:(I/2))*2    # 3PL-items only for mixed 2/3PL model
plot(sset, releff[sset,1], type="p", ylim=c(min(c(releff, 1)), max(c(releff, 1))), xlab="Item number", ylab="relative efficiency optimal vs. random", log="y", pch=3, las=1, lwd=2, col=itynum[sset])
points(sset, releff[sset,2], pch=5, lwd=2, col=itynum[sset])
#points(sset, releff[sset,3], pch=7, lwd=2, col=itynum[sset])  # activate this line for 3PL and GPCM (not for 2PL)
abline(h=1, lty=2)
par(oldpar)


# For real study. 
# Run first preprocessing for this data above starting with  ## 85 items for May/June 2022 testing; 2PL, 3PL, and GPCM (2 points) items
# Optimal design can be calculated with algorithm above. 
# Here, we read in the optimal design previously calculated with that algorithm
desigr <- read.table(file="desRealTestparallel.xls", header=TRUE, sep="\t")
iig <- c(1:7, 7:9, 9:15, 15, 15:18, 18:27, 27:30, 30:31, 31:36, 36, 36:37, 37, 37:45, 45:47, 47, 47:48, 48:49, 49, 49:53, 53:54, 54:63, 63, 63)
I <- length(iig)
V <- 20

des <- matrix(rep(NA, V*I), ncol=V)
for (i in 1:I){
  for (j in 1:V){
    des[i, j] <- desigr[iig[i], j]
  }
}

# Compare with random design
if (iti[1]==0) prop <- S/I else prop <- tttime/sum(iti)  # average proportion examinees calibrating an item, either fixed length case (iti[1]=0) or target time case
piv     <- pinf(ip, ity, V)
rDcrit  <- ocritrand(piv, ity, prop=prop, oc="D")   # randomly allocating items to examinees without version restriction
oDcrit  <- ocrit(piv, ity, des, oc="D")
parnum  <- sum(ity=="1PL")+2*sum(ity=="2PL")+3*sum(ity=="3PL")+3*sum(ity=="GP2")   # total number of parameters in the model
# D-efficiency vs. random design
exp(oDcrit - rDcrit)^(1/parnum)

# Compare effect on individual items
rDcrit  <- ocritrand(piv, ity, oc="D", eachitem=TRUE, prop=prop)
oDcrit  <- ocrit(piv, ity, des, oc="D", eachitem=TRUE)
vnp     <- 1.0*(ity=="1PL") + 2.0*(ity=="2PL") + 3.0*(ity=="3PL") + 3.0*(ity=="GP2")
itynum  <- 1.0*(ity=="1PL") + 2.0*(ity=="2PL") + 3.0*(ity=="3PL") + 4.0*(ity=="GP2")
releff  <- exp(oDcrit - rDcrit)^(1/vnp)

# Create vector marking single/double/triple items
gty <- rep(1, 85)
for (i in 1:84){
  if (iig[i]==iig[i+1] && (i>1 && iig[i-1]<iig[i])){
    if (i<84 && iig[i+1]==iig[i+2]){ gty[i] <- gty[i+1] <- gty[i+2] <- 3 } 
                               else{ gty[i] <- gty[i+1] <- 2 }
  }
}

# Compute item difficulties, item group difficulties and relative efficiencies and plot D-optimal design for difficulty-ordered item (groups)
idi <- rep(NA, I)
for (i in 1:I){
  if (ity[i]=="2PL")  idi[i] <- ip[i, 2] 
  if (ity[i]=="3PL")  idi[i] <- ip[i, 2]   # difficulty=ability which gives (1+c)/2*100% probability to have it right
  if (ity[i]=="GP2")  idi[i] <- (ip[i, 2] + ip[i, 3]) / 2
}
idig    <- rep(NA, G)
itig    <- rep(NA, G)
releffg <- rep(NA, G)
itynumg <- rep(NA, G)
igrsize <- rep(NA, G)
ig <- 0
for (i in 1:I){
  if (iti[i]>0){
    ig <- ig+1
    if (i==I || iti[i+1]>0){
      idig[ig]    <- idi[i] 
      itig[ig]    <- iti[i] 
      releffg[ig] <- releff[i]
      itynumg[ig] <- itynum[i]
      igrsize[ig] <- 1
    }
    else {
      if (i+1==I || iti[i+2]>0){
        idig[ig]    <- (idi[i]+idi[i+1])/2
        itig[ig]    <- iti[i] 
        releffg[ig] <- exp((log(releff[i])+log(releff[i+1]))/2)
        itynumg[ig] <- exp((log(itynum[i])+log(itynum[i+1]))/2)
        igrsize[ig] <- 2
      }
      else {
        idig[ig]    <- (idi[i]+idi[i+1]+idi[i+2])/3
        itig[ig]    <- iti[i] 
        releffg[ig] <- exp((log(releff[i])+log(releff[i+1])+log(releff[i+2]))/3)
        itynumg[ig] <- exp((log(itynum[i])+log(itynum[i+1])+log(itynum[i+2]))/3)
        igrsize[ig] <- 3
      }
    }
  }
}

dev.new(width=4, height=6, unit="cm")
oldpar <- par(mfrow=c(1, 1))
desig  <- des[(iti>0), ]
desigo <- desig[order(idig), ]
ityig  <- ity[(iti>0)]
ityigo <- ityig[order(idig)]
plotdes(ityigo, desigo, ytext="Item group (sorted by difficulty)", type=3)
par(oldpar)

# Relative item group efficiencies; item groups sorted by difficulty - version for publication
dev.new(width=15, height=10, unit="cm")
oldpar <- par(mfrow=c(1, 1))
plot(1:G, releffg[order(idig)], type="p", xlab="Item group (sorted by difficulty)", ylab="relative efficiency optimal vs. random", log="y", pch=itynumg[order(idig)], col=itynumg[order(idig)], lwd=2, las=1, cex=igrsize[order(idig)]*0.5+0.5)
abline(h=1, lty=2)
par(oldpar)
